# Supplementary material for: JAGGER localization and function are dependent on GPI anchor addition
Source: Plant Reprod. 2024 Jan 31;37(3):341–53. doi: 10.1007/s00497-024-00495-w (PMC11377618; doi:10.1007/s00497-024-00495-w)
Supplement: Supplementary file 1 — Supplementary file1 (XLSX 12 KB) [file 497_2024_495_MOESM1_ESM.xlsx]

## Sheet: Folha1
Supporting Table 1 - List of primers used in this work
Name	Sequence	Description
ProJAGGER:JAGGER-cYFP
JAGGER::cYFP - 1	GGCGGCCGCACTAGTCTGGTAATATTTGATAAAAGCGG	Anneals in JAGGER promoter; includes a 15 bp overlap with modified pH7WG vector (red). Fw
JAGGER::cYFP - 2	GGCCTGGGGCAGGGGATGCATCTGA	Anneals in JAGGER ω-11 region; includes a 15 bp overlap with primer JAGGER::cYFP - 3 (red). Rv
JAGGER::cYFP - 3	CCCCTGCCCCAGGCCGGCCTGGAGGTGGA	Anneals in Gly9 linker::cYFP construct (plasmid E1403); includes a 15 bp overlap with primer JAGGER::cYFP - 2 (red). Fw
JAGGER::cYFP - 4	TGGAGAAGCGTCAGATGGACCAGGTGCCTTGTACAGCTCGTCCATG	Anneals in Gly9 linker::cYFP construct (plasmid E1403); includes a revised ω-11 overhang (red) which last 15 bp overlap with primer JAGGER::cYFP - 5. Rv
JAGGER::cYFP - 5	TCTGACGCTTCTCCAGCACCTAGCGCCGCATTCTCC	Anneals in JAGGER coding sequence; includes a revised ω-11 overhang (red) which first 15 bp overlap with primer JAGGER::cYFP - 4. Fw
JAGGER::cYFP - 6	CTGGGTCGGCGCGCCATGTTTAAGTGAAAGAGTAATGAAATTGAT	Anneals in JAGGER 3'UTR; includes a 15 bp overlap with modified pH7WG vector (red). Rv
ProJAGGER:JAGGER-cYFPΔω
Δω-site - 1	AGAATGCGGCAGGTGCTGGAGAAGCGTC	Pairs with JAGGER::cYFP - 1; Anneals in JAGGER ω-11 region and incorporates deletion of the highest predicted ω-site (S111). Rv
Δω-site - 2	AGCACCTGCCGCATTCTCCAACAAGG	Pairs with JAGGER::cYFP - 6; Anneals in JAGGER ω-11 region and incorporates deletion of the highest predicted ω-site (S111). Fw
ProJAGGER:JAGGER-cYFPΔ2ω
Δ2ω-site - 1	GCAGGTGCTGGAGCGTCAGATGGACCAGG	Pairs with JAGGER::cYFP - 1; Anneals in JAGGER ω-11 region and incorporates deletion of the two highest predicted ω-site (S111; S107). Rv
Δ2ω-site - 2	CGCTCCAGCACCTGCCGCATTCTCCAACAAGGC	Pairs with JAGGER::cYFP - 6; Anneals in JAGGER ω-11 region and incorporates deletion of the two highest predicted ω-site (S111;S107). Fw
ProJAGGER:JAGGER-cYFPΔGAS
ΔGAS - 1	TAAAAAAAGTTCTCAAGCCTTGTTGGAGAATGCGGCGCT	Pairs with JAGGER::cYFP - 1; Anneals in JAGGER CDS+3'UTR and incorporates deletion of the hydrophobic GAS domain (A118-L134). Rv
ΔGAS - 2	GCTTGAGAACTTTTTTTATATAATTTTTTTTTTATCCCTCAAATT	Pairs with JAGGER::cYFP - 6; Anneals in JAGGER CDS+3'UTR and incorporates deletion of the hydrophobic GAS domain (A118-L134). Fw
ProJAGGER:JAGGER-cYFPΔ4ω
Δ4ω-site - 1	CGGCAGGTGGGTCAGATGGACCAGGTGCC	Pairs with JAGGER::cYFP - 1; Anneals in JAGGER ω-11 region and incorporates deletion of the 4 highest predicted ω-site (S111; S107; A109; A106). Rv
Δ4ω-site - 2	CTGACCCACCTGCCGCATTCTCCAACAAGGC	Pairs with JAGGER::cYFP - 6; Anneals in JAGGER ω-11 region and incorporates deletion of the two highest predicted ω-site (S111;S107; A109; A106). Fw
jagger::ProJAGGER:JAGGER-cYFP and deletions genotyping
LP-GK-134A10	TGTCTCCCCACATTTGCCAT	Pairs with RP-GK-134A10; Anneals in JAGGER promoter. Fw
RP-GK-134A10	ACAACCATATGAAGCCCTTCC	Pairs with LP-GK-134A10; Anneals in JAGGER 3'UTR. Rv
cYFP_Fw	ACGACGGCAACTACAAGACC	Anneals in cYFP; used to sequence the 3' end of JAGGER-CYFP constructs. Fw
